# Supplementary material for: Transcriptome Analysis of Zygophyllum xanthoxylum Adaptation Strategies to Phosphate Stress
Source: Front Plant Sci. 2021 Oct 12;12:723595. doi: 10.3389/fpls.2021.723595 (PMC8545990; doi:10.3389/fpls.2021.723595)
Supplement: Supplementary file 1 [file Table_1.xlsx]

## Sheet: Sheet1
Supplemental Table.1 Primers for qPCR.
Gene ID		Primer sequence (From 5′ to 3′)
c223428.graph_c0	F	CCATCAGAGAGGTGTTGCTTAGCC
	A	AAGGGAATACTTCAGCCGCATCAC
c188869.graph_c0	F	GAAACCGCTGTACCGTCCCATC
	A	GCTTCGACTCTGCTGTTGAGGAG
c222117.graph_c0	F	TGCCCTGTGCCCATTTCTTTGTC
	A	GGTGACTGAAGATGAGCCTGGTTC
c226904.graph_c0	F	CCATGTCAACCCGTCCAGTGATG
	A	ACAGTCGGTCAAGAGCCAGGTC
c234232.graph_c0	F	GTCGGTGTCGGGCAAGTCAAC
	A	TGGTGGTTCTCGCTGACAACATTC
c222520.graph_c0	F	GAAGTATCGGCGACAGGAACAACC
	A	ACTGGGCTTCAAAGGTCCAATGAC
c240347.graph_c2	F	ACATACATCGGCAGTCCACCAATG
	A	CCCTCCCCGTGCTGTGTCTC
c235239.graph_c0	F	GTGCGTCACGGGATGAGAGTTG
	A	CACCACACCATGCGTCCAAGG
Actin	F	GTGGTCGTACAACAGGTATTGTG
	A	GAACCTCCAATCCAGACACTG
