# Supplementary material for: Transcriptome Analysis of Zygophyllum xanthoxylum Adaptation Strategies to Phosphate Stress
Source: Front Plant Sci. 2021 Oct 12;12:723595. doi: 10.3389/fpls.2021.723595 (PMC8545990; doi:10.3389/fpls.2021.723595)
Supplement: Supplementary file 2 [file Table_2.xlsx]

## Sheet: FPKM
Supplemental Table.2 List of DEGs related to hormone synthesis under 1D and 10D treatments.
	ID	1D log2 FC	10D log2 FC	1D log2 FC	10D log2 FC	Annotation
		shoot		Root
CK	c237583.graph_c0	--	--	--	-3.39(0.26/2.95)	Adenylate isopentenyltransferase 5
	c204844.graph_c0	--	--	--	0.99(15.6/8.69)	Adenylate isopentenyltransferase 5
GA	c208136.graph_c0	--	--	--	1.09(15.01/7.80)	Gibberellin 20 oxidase 1
	c210458.graph_c0	--	--	--	-1.3(1.13/3.11)	Gibberellin 2-beta-dioxygenase
	c218504.graph_c0	--	--	--	0.83(10.76/6.7)	Gibberellin 3-beta-dioxygenase 1
Ethylene	c109523.graph_c0	0.74(79.39/45.26)	0.86(89.59/48.30)	--	--	1-aminocyclopropane-1-carboxylate oxidase
	c150197.graph_c0	-1.52(2.86/6.37)	1.59(3.24/1.01)	--	0.81(9.86/5.84)	1-aminocyclopropane-1-carboxylate synthase
	c215026.graph_c0	1.83(103.06/37.58)	2.16(123.20/30.78)	0.87(41.92/25.14)	1.49(81.87/30.25)	1-aminocyclopropane-1-carboxylate oxidase
	c235986.graph_c1	0.92(9.58/5.37)	--	-0.66(4.25/7.23)	--	1-aminocyclopropane-1-carboxylate synthase
	c229684.graph_c0	--	--	--	1.22(1.87/0.79)	1-aminocyclopropane-1-carboxylate synthase
ABA	c226532.graph_c0	0.67(1130.51/725.27)	-0.89(755.90/1299.17)	1.58(16.65/6.02)	-0.77(7.56/14.22)	Nine-cis-epoxycarotenoid dioxygenase
	c236489.graph_c0	2.29(5.00/1.19)	--	--	--	Nine-cis-epoxycarotenoid dioxygenase
	c230755.graph_c0	--	--	1.45(2.30/0.87)	--	Nine-cis-epoxycarotenoid dioxygenase
Note: In parenthesis represented mean FPKM of P deficiency / mean FPKM of CP;
"--" represented the genes were not differentially expressed.
