# Supplementary material for: Transcriptome Analysis of Zygophyllum xanthoxylum Adaptation Strategies to Phosphate Stress
Source: Front Plant Sci. 2021 Oct 12;12:723595. doi: 10.3389/fpls.2021.723595 (PMC8545990; doi:10.3389/fpls.2021.723595)
Supplement: Supplementary file 3 [file Table_3.xlsx]

## Sheet: Sheet1
Supplemental Table.3 List of DEGs related to organic acid synthesis under 1D and 10D treatments.
ID	Log2 FC		Annotation	From
	1D	10D
c223428.graph_c0	0.73(50.20/30.37)	0.71(51.53/30.01)	Sucrose synthase	Shoot
c238239.graph_c1	--	0.58(19.28/12.79)	Sucrose synthase	Root
c229473.graph_c0	--	0.80(4.80/2.54)	Sucrose synthase	Root
c240356.graph_c0	--	-0.57(5.62/10.97)	Fructokinase	Shoot
c109793.graph_c0	--	1.20(83.91/40.56)	Fructokinase	Shoot
c226580.graph_c0	1.92(2.95/0.78)	--	phosphofructokinase	Root
c195273.graph_c0	--	0.76(17.01/10.00)	phosphofructokinase	Root
c188869.graph_c0	--	0.83(12.24/6.39)	phosphofructokinase	Root
c180368.graph_c0	1.5(5.80/2.20)		NADP-dependent G3PDH	Root
c237316.graph_c0		0.60(130.11/83.71)	NADP-dependent G3PDH	Both
c214559.graph_c0	0.68(84.71/52.59)	--	3-phosphoglycerate kinase	Root
c82122.graph_c0	1.4(14.29/6.11)	--	Pyruvate kinase	Shoot
c228792.graph_c0	-0.95(13.30/25.68)	--	Pyruvate kinase	Shoot
c239247.graph_c0	-1.49(0.43/1.64)	--	Pyruvate kinase	Shoot
c216946.graph_c0	--	-1.90(1.74/6.44)	Pyruvate kinase	Root
c153644.graph_c0	0.71(25.45/15/56)	0.97(20.61/9.52)	Phosphoenolpyruvate carboxylase	Both
c235765.graph_c0	0.66(12.71/8.07)	1.11(12.64/5.86)	Phosphoenolpyruvate carboxylase	Shoot
c235765.graph_c1	0.68(26.92/16.75)	1.67(15.06/4.74)	Phosphoenolpyruvate carboxylase	Shoot
c167093.graph_c0	1.18(30.21/14.41)	--	Malate dehydrogenase	Root
c219715.graph_c0	1.10(23.06/5.98)	--	Malate dehydrogenase	Root
c224196.graph_c0	-1.21(0.63/1.52)	--	Malate dehydrogenase	Root
c208322.graph_c0	-1.52(0.48/1.45)	--	Malate dehydrogenase	Root
Note: In parenthesis represented mean FPKM of P deficiency / mean FPKM of CP;
"--" represented the genes were not differentially expressed.
