# Supplementary material for: Transcriptome Analysis of Zygophyllum xanthoxylum Adaptation Strategies to Phosphate Stress
Source: Front Plant Sci. 2021 Oct 12;12:723595. doi: 10.3389/fpls.2021.723595 (PMC8545990; doi:10.3389/fpls.2021.723595)
Supplement: Supplementary file 4 [file Table_4.xlsx]

## Sheet: Sheet1
Supplemental Table.4 List of DEGs related to acid phosphatases under 1D and 10D treatments.
ID	1D log2 FC	10D log2 FC	Annotation	From
c240144.graph_c0	-0.62(3.59/6.02)	--	Purple acid phosphatase	Shoot
c237140.graph_c0	-1.50(1.04/2.83)	--	Purple acid phosphatase	Shoot
c232626.graph_c0	1.36(203.15/82.31)	--	Acid phosphatase	Root
c186914.graph_c0	0.85(5.74/3.09)	--	Purple acid phosphatase	Root
c222520.graph_c0	0.83(4.77/2.57)	--	Purple acid phosphatase	Root
c194929.graph_c0	-0.55(14.72/23.18)	0.52(29.37/20.21)	Purple acid phosphatase	Root
c169084.graph_c0	1.00(16.08/8.02)	0.92(18.07/9.71)	Acid phosphatase	Root
c239934.graph_c0	-4.59(0.09/2.23)	--	Purple acid phosphatase	Root
c226904.graph_c0	--	0.70(32.01/19.93)	Purple acid phosphatase	Root
c226448.graph_c0	--	0.86(2.56/1.36)	Purple acid phosphatase	Root
c222117.graph_c0	--	0.92(61.13/32.52)	Purple acid phosphatase	Root
c234214.graph_c0	--	1.11(7.87/3.54)	Purple acid phosphatase	Root
c222167.graph_c0	--	1.32(17.65/7.17)	Acid phosphatase	Root
c234232.graph_c0	--	1.49(5.98/2.37)	Purple acid phosphatase	Root
c175907.graph_c0	--	-1.83(0.30/1.13)	Purple acid phosphatase	Root
Note: In parenthesis represented mean FPKM of P deficiency / mean FPKM of CP;
"--" represented the genes were not differentially expressed.
