# Supplementary material for: Transcriptome Analysis of Zygophyllum xanthoxylum Adaptation Strategies to Phosphate Stress
Source: Front Plant Sci. 2021 Oct 12;12:723595. doi: 10.3389/fpls.2021.723595 (PMC8545990; doi:10.3389/fpls.2021.723595)
Supplement: Supplementary file 5 [file Table_5.xlsx]

## Sheet: Sheet1
Supplemental Table.5 List of DEGs related to ribonucleases under 1D and 10D treatments.
ID	1D log2 FC	10D log2 FC	1D log2 FC	10D log2 FC	Annotation
	shoot		Root
c240347.graph_c2	0.56(6.29/4.26)	--	0.66(11.28/7.16)	0.67(9.89/6.21)	Nuclear ribonuclease
c229559.graph_c0	-1.14(2.92/6.44)	1.07(4.87/2.32)	--	1.12(6.00/2.76)	Ribonuclease
c239954.graph_c2	-1.43(1.45/3.62)	--	--	--	Ribonuclease 3-like protein
c235239.graph_c0	-1.56(0.31/0.93)	--	-0.73(78.50/129.81)	0.77(118.59/69.62)	Ribonuclease H protein
c216953.graph_c0	-1.53(6.55/18.26)	--	--	--	Ribonuclease H protein
c237886.graph_c0	-1.52(6.35/18.26)	-1.4(11.06/29.21)	--	--	Ribonuclease P protein subunit P38-related isoform 1
c236837.graph_c2	-1.98(1.14/4.51)	--	--	--	Ribonuclease H protein-like
c237774.graph_c0	-2.01(0.18/0.74)	--	--	--	Ribonuclease H protein
c241069.graph_c0	-2.94(0.17/1.29)	--	-2.24(0.70/3.31)	-1.3(1.29/3.19)	Ribonuclease H protein
c233416.graph_c0	-3.81(0.10/1.33)	-0.95(0.80/1.53)		-1.53(0.66/1.92)	Ribonuclease H protein
c224845.graph_c0	-6.96(0.001/0.92)	--	-5.22(0.04/1.41)	--	Ribonuclease H protein
c241675.graph_c0	--	--	4.77(2.71/0.10)	--	Ribonuclease H protein
c208329.graph_c0	--	--	0.56(16.02/10.89)	--	Ribonuclease-like protein
c218117.graph_c0	--	--	-1.18(1.86/4.21)	--	Ribonuclease H protein
c207655.graph_c0	--	--	-1.73(0.54/1.80)	--	Ribonuclease S-7
c111406.graph_c0	--	--	-1.91(3.55/13.36)	0.62(6.92/4.50)	Ribonuclease 1
c242017.graph_c0	--	-4.02(0.41/6.72)	-2.96(0.36/2.80)	-2.85(0.74/5.34)	Ribonuclease H protein
c242123.graph_c0	--	2.15(5.29/1.20)	--	--	Ribonuclease H protein
c236638.graph_c0	--	4.19(5.53/0.30)	--	4.26(9.13/0.48)	Ribonuclease H protein
c227846.graph_c0	--	--	--	0.61(36.20/25.47)	Ribonuclease
c206526.graph_c0	--	--	--	0.67(42.29/28.56)	Ribonuclease 3
c174574.graph_c0	--	--	--	1.51(11.09/3.90)	Ribonuclease E homolog
c241614.graph_c0	--	--	--	1.98(4.28/1.09)	Ribonuclease H protein
c242117.graph_c0	--	--	--	3.14(1.08/0.12)	Ribonuclease H protein
Note: In parenthesis represented mean FPKM of P deficiency / mean FPKM of CP;
"--" represented the genes were not differentially expressed.
