# Supplementary material for: Transcriptome Analysis of Zygophyllum xanthoxylum Adaptation Strategies to Phosphate Stress
Source: Front Plant Sci. 2021 Oct 12;12:723595. doi: 10.3389/fpls.2021.723595 (PMC8545990; doi:10.3389/fpls.2021.723595)
Supplement: Supplementary file 6 [file Table_6.xlsx]

## Sheet: Sheet1
Supplemental Table.6 List of DEGs related to phosphate transporters under 1D and 10D treatments.
ID	1D log2 FC	10D log2 FC	Annotation
c241096.graph_c0	1.72(1.82/0.51)	--	Phosphate transporter PHO1
c234968.graph_c0	-0.93(2.83/5.31)	--	Phosphate transporter PHO1
c216384.graph_c1	0.68(13.15/8.21)	--	Phosphate transporter PHO1
c230749.graph_c0	-0.82(3.24/5.86)	--	Phosphate transporter PHO1
c235756.graph_c0	--	0.68(6.78/4.68)	Phosphate transporter PHO1
c240011.graph_c3	0.67(6.81/4.29)	0.89(153.66/94.82)	Inorganic phosphate transporter 1-3
c109288.graph_c0	--	0.81(36.61/23.78)	Inorganic phosphate transporter 1-1
c175668.graph_c0	--	0.63(37.91/27.55)	Inorganic phosphate transporter 1-4
c204129.graph_c2	1.18(1.31/0.58)	--	Inorganic phosphate transporter 1-3
c180900.graph_c0	--	0.95(16.55/8.89)	Inorganic phosphate transporter 1-4
c219337.graph_c0	--	0.92(2.13/1.00)	Inorganic phosphate transporter 2-1
c230324.graph_c0	2.75(1.87/0.31)	2.00(1.83/0.46)	Inorganic phosphate transporter 2-1
c223089.graph_c0	1.13(40.90/20.23)	--	Triose phosphate/phosphate translocator
c165074.graph_c0	--	2.05(5.11/1.37)	Triose phosphate/phosphate translocator
Note: In parenthesis represented mean FPKM of P deficiency / mean FPKM of CP;
"--" represented the genes were not differentially expressed.
